# Supplementary material for: Nervous and Muscular Adverse Events after COVID-19 Vaccination: A Systematic Review and Meta-Analysis of Clinical Trials
Source: Vaccines (Basel). 2021 Aug 23;9(8):939. doi: 10.3390/vaccines9080939 (PMC8402736; doi:10.3390/vaccines9080939)
Supplement: Supplementary file 1 [file vaccines-09-00939-s001.zip]

Archive with 1 entries (1 files):
- vaccines-1319900-supplementary.pdf
